# Supplementary material for: Evidence of direct complementary interactions between messenger RNAs and their cognate proteins
Source: Nucleic Acids Res. 2013 Jul 18;41(18):8434–43. doi: 10.1093/nar/gkt618 (PMC3794581; doi:10.1093/nar/gkt618)
Supplement: Supplementary Data [file supp_gkt618_suppl_data_updated.zip]

Archive with 5 entries (5 files):
- nar-00822-n-2013-File011.zip
- PolyanskyAA_NAR_SI_revised_02072013.pdf
- nar-00822-n-2013-File008.xls
- nar-00822-n-2013-File009.xls
- nar-00822-n-2013-File010.xls
