# Supplementary material for: Evidence of direct complementary interactions between messenger RNAs and their cognate proteins
Source: Nucleic Acids Res. 2013 Jul 18;41(18):8434–43. doi: 10.1093/nar/gkt618 (PMC3794581; doi:10.1093/nar/gkt618)
Supplement: Supplementary Data [file supp_gkt618_suppl_data_updated.zip › nar-00822-n-2013-File008.xls]

## Sheet: mRNA & Protein profiles
Profile*	Scale	<R>	s.d.	R median	Scale order	Scale values
A & C	"1+" A	0.169	0.264	0.182	CWTFSLVPHAIEMYRGDQKN	-0.46,-0.30,-0.17,-0.13,-0.13,-0.12,-0.09,-0.08,-0.03,-0.02,-0.01,-0.01,0.03,0.03,0.05,0.11,0.12,0.12,0.12,0.19
PUR	"1+" A	0.55	0.172	0.568	CWTFSLVPHAIEMYRGDQKN	-0.46,-0.30,-0.17,-0.13,-0.13,-0.12,-0.09,-0.08,-0.03,-0.02,-0.01,-0.01,0.03,0.03,0.05,0.11,0.12,0.12,0.12,0.19
A & U	"1+" A	0.149	0.261	0.17	CWTFSLVPHAIEMYRGDQKN	-0.46,-0.30,-0.17,-0.13,-0.13,-0.12,-0.09,-0.08,-0.03,-0.02,-0.01,-0.01,0.03,0.03,0.05,0.11,0.12,0.12,0.12,0.19
PYR	"1+" A	-0.55	0.172	-0.568	CWTFSLVPHAIEMYRGDQKN	-0.46,-0.30,-0.17,-0.13,-0.13,-0.12,-0.09,-0.08,-0.03,-0.02,-0.01,-0.01,0.03,0.03,0.05,0.11,0.12,0.12,0.12,0.19
G & C	"1+" A	-0.149	0.261	-0.17	CWTFSLVPHAIEMYRGDQKN	-0.46,-0.30,-0.17,-0.13,-0.13,-0.12,-0.09,-0.08,-0.03,-0.02,-0.01,-0.01,0.03,0.03,0.05,0.11,0.12,0.12,0.12,0.19
G & U	"1+" A	-0.169	0.264	-0.182	CWTFSLVPHAIEMYRGDQKN	-0.46,-0.30,-0.17,-0.13,-0.13,-0.12,-0.09,-0.08,-0.03,-0.02,-0.01,-0.01,0.03,0.03,0.05,0.11,0.12,0.12,0.12,0.19
G	"1+" A	0.157	0.252	0.159	CWTFSLVPHAIEMYRGDQKN	-0.46,-0.30,-0.17,-0.13,-0.13,-0.12,-0.09,-0.08,-0.03,-0.02,-0.01,-0.01,0.03,0.03,0.05,0.11,0.12,0.12,0.12,0.19
A	"1+" A	0.489	0.211	0.518	CWTFSLVPHAIEMYRGDQKN	-0.46,-0.30,-0.17,-0.13,-0.13,-0.12,-0.09,-0.08,-0.03,-0.02,-0.01,-0.01,0.03,0.03,0.05,0.11,0.12,0.12,0.12,0.19
C	"1+" A	-0.318	0.227	-0.336	CWTFSLVPHAIEMYRGDQKN	-0.46,-0.30,-0.17,-0.13,-0.13,-0.12,-0.09,-0.08,-0.03,-0.02,-0.01,-0.01,0.03,0.03,0.05,0.11,0.12,0.12,0.12,0.19
U	"1+" A	-0.372	0.222	-0.385	CWTFSLVPHAIEMYRGDQKN	-0.46,-0.30,-0.17,-0.13,-0.13,-0.12,-0.09,-0.08,-0.03,-0.02,-0.01,-0.01,0.03,0.03,0.05,0.11,0.12,0.12,0.12,0.19
A & C	"1+" C	-0.235	0.227	-0.248	STHQAYVRDPFKGIMLWENC	-0.32,-0.24,-0.15,-0.10,-0.09,-0.06,-0.02,-0.01,-0.01,0.01,0.03,0.04,0.05,0.08,0.10,0.20,0.23,0.29,0.37,1.07
PUR	"1+" C	0.166	0.256	0.176	STHQAYVRDPFKGIMLWENC	-0.32,-0.24,-0.15,-0.10,-0.09,-0.06,-0.02,-0.01,-0.01,0.01,0.03,0.04,0.05,0.08,0.10,0.20,0.23,0.29,0.37,1.07
A & U	"1+" C	0.151	0.247	0.16	STHQAYVRDPFKGIMLWENC	-0.32,-0.24,-0.15,-0.10,-0.09,-0.06,-0.02,-0.01,-0.01,0.01,0.03,0.04,0.05,0.08,0.10,0.20,0.23,0.29,0.37,1.07
PYR	"1+" C	-0.166	0.256	-0.176	STHQAYVRDPFKGIMLWENC	-0.32,-0.24,-0.15,-0.10,-0.09,-0.06,-0.02,-0.01,-0.01,0.01,0.03,0.04,0.05,0.08,0.10,0.20,0.23,0.29,0.37,1.07
G & C	"1+" C	-0.151	0.247	-0.16	STHQAYVRDPFKGIMLWENC	-0.32,-0.24,-0.15,-0.10,-0.09,-0.06,-0.02,-0.01,-0.01,0.01,0.03,0.04,0.05,0.08,0.10,0.20,0.23,0.29,0.37,1.07
G & U	"1+" C	0.235	0.227	0.248	STHQAYVRDPFKGIMLWENC	-0.32,-0.24,-0.15,-0.10,-0.09,-0.06,-0.02,-0.01,-0.01,0.01,0.03,0.04,0.05,0.08,0.10,0.20,0.23,0.29,0.37,1.07
G	"1+" C	0.148	0.238	0.156	STHQAYVRDPFKGIMLWENC	-0.32,-0.24,-0.15,-0.10,-0.09,-0.06,-0.02,-0.01,-0.01,0.01,0.03,0.04,0.05,0.08,0.10,0.20,0.23,0.29,0.37,1.07
A	"1+" C	0.056	0.263	0.06	STHQAYVRDPFKGIMLWENC	-0.32,-0.24,-0.15,-0.10,-0.09,-0.06,-0.02,-0.01,-0.01,0.01,0.03,0.04,0.05,0.08,0.10,0.20,0.23,0.29,0.37,1.07
C	"1+" C	-0.307	0.235	-0.324	STHQAYVRDPFKGIMLWENC	-0.32,-0.24,-0.15,-0.10,-0.09,-0.06,-0.02,-0.01,-0.01,0.01,0.03,0.04,0.05,0.08,0.10,0.20,0.23,0.29,0.37,1.07
U	"1+" C	0.121	0.244	0.125	STHQAYVRDPFKGIMLWENC	-0.32,-0.24,-0.15,-0.10,-0.09,-0.06,-0.02,-0.01,-0.01,0.01,0.03,0.04,0.05,0.08,0.10,0.20,0.23,0.29,0.37,1.07
A & C	"1+" G	-0.004	0.289	-0.004	EMGNKDRCQIWPLTASVYHF	-0.33,-0.19,-0.18,-0.17,-0.14,-0.10,-0.05,-0.04,0.03,0.06,0.06,0.09,0.10,0.13,0.14,0.19,0.21,0.22,0.22,0.38
PUR	"1+" G	-0.758	0.118	-0.777	EMGNKDRCQIWPLTASVYHF	-0.33,-0.19,-0.18,-0.17,-0.14,-0.10,-0.05,-0.04,0.03,0.06,0.06,0.09,0.10,0.13,0.14,0.19,0.21,0.22,0.22,0.38
A & U	"1+" G	-0.054	0.267	-0.062	EMGNKDRCQIWPLTASVYHF	-0.33,-0.19,-0.18,-0.17,-0.14,-0.10,-0.05,-0.04,0.03,0.06,0.06,0.09,0.10,0.13,0.14,0.19,0.21,0.22,0.22,0.38
PYR	"1+" G	0.759	0.117	0.777	EMGNKDRCQIWPLTASVYHF	-0.33,-0.19,-0.18,-0.17,-0.14,-0.10,-0.05,-0.04,0.03,0.06,0.06,0.09,0.10,0.13,0.14,0.19,0.21,0.22,0.22,0.38
G & C	"1+" G	0.054	0.267	0.062	EMGNKDRCQIWPLTASVYHF	-0.33,-0.19,-0.18,-0.17,-0.14,-0.10,-0.05,-0.04,0.03,0.06,0.06,0.09,0.10,0.13,0.14,0.19,0.21,0.22,0.22,0.38
G & U	"1+" G	0.004	0.289	0.004	EMGNKDRCQIWPLTASVYHF	-0.33,-0.19,-0.18,-0.17,-0.14,-0.10,-0.05,-0.04,0.03,0.06,0.06,0.09,0.10,0.13,0.14,0.19,0.21,0.22,0.22,0.38
G	"1+" G	-0.429	0.221	-0.449	EMGNKDRCQIWPLTASVYHF	-0.33,-0.19,-0.18,-0.17,-0.14,-0.10,-0.05,-0.04,0.03,0.06,0.06,0.09,0.10,0.13,0.14,0.19,0.21,0.22,0.22,0.38
A	"1+" G	-0.471	0.221	-0.5	EMGNKDRCQIWPLTASVYHF	-0.33,-0.19,-0.18,-0.17,-0.14,-0.10,-0.05,-0.04,0.03,0.06,0.06,0.09,0.10,0.13,0.14,0.19,0.21,0.22,0.22,0.38
C	"1+" G	0.475	0.211	0.5	EMGNKDRCQIWPLTASVYHF	-0.33,-0.19,-0.18,-0.17,-0.14,-0.10,-0.05,-0.04,0.03,0.06,0.06,0.09,0.10,0.13,0.14,0.19,0.21,0.22,0.22,0.38
U	"1+" G	0.466	0.217	0.489	EMGNKDRCQIWPLTASVYHF	-0.33,-0.19,-0.18,-0.17,-0.14,-0.10,-0.05,-0.04,0.03,0.06,0.06,0.09,0.10,0.13,0.14,0.19,0.21,0.22,0.22,0.38
A & C	"1+" PUR	0.163	0.237	0.173	CEWMTGLKPRSNDIVAFHQY	-0.28,-0.18,-0.15,-0.08,-0.04,-0.03,-0.02,-0.01,-0.00,-0.00,0.01,0.01,0.01,0.02,0.04,0.05,0.08,0.08,0.08,0.11
PUR	"1+" PUR	-0.341	0.228	-0.361	CEWMTGLKPRSNDIVAFHQY	-0.28,-0.18,-0.15,-0.08,-0.04,-0.03,-0.02,-0.01,-0.00,-0.00,0.01,0.01,0.01,0.02,0.04,0.05,0.08,0.08,0.08,0.11
A & U	"1+" PUR	0.044	0.251	0.049	CEWMTGLKPRSNDIVAFHQY	-0.28,-0.18,-0.15,-0.08,-0.04,-0.03,-0.02,-0.01,-0.00,-0.00,0.01,0.01,0.01,0.02,0.04,0.05,0.08,0.08,0.08,0.11
PYR	"1+" PUR	0.341	0.228	0.361	CEWMTGLKPRSNDIVAFHQY	-0.28,-0.18,-0.15,-0.08,-0.04,-0.03,-0.02,-0.01,-0.00,-0.00,0.01,0.01,0.01,0.02,0.04,0.05,0.08,0.08,0.08,0.11
G & C	"1+" PUR	-0.044	0.251	-0.049	CEWMTGLKPRSNDIVAFHQY	-0.28,-0.18,-0.15,-0.08,-0.04,-0.03,-0.02,-0.01,-0.00,-0.00,0.01,0.01,0.01,0.02,0.04,0.05,0.08,0.08,0.08,0.11
G & U	"1+" PUR	-0.163	0.237	-0.173	CEWMTGLKPRSNDIVAFHQY	-0.28,-0.18,-0.15,-0.08,-0.04,-0.03,-0.02,-0.01,-0.00,-0.00,0.01,0.01,0.01,0.02,0.04,0.05,0.08,0.08,0.08,0.11
G	"1+" PUR	-0.328	0.218	-0.345	CEWMTGLKPRSNDIVAFHQY	-0.28,-0.18,-0.15,-0.08,-0.04,-0.03,-0.02,-0.01,-0.00,-0.00,0.01,0.01,0.01,0.02,0.04,0.05,0.08,0.08,0.08,0.11
A	"1+" PUR	-0.092	0.25	-0.097	CEWMTGLKPRSNDIVAFHQY	-0.28,-0.18,-0.15,-0.08,-0.04,-0.03,-0.02,-0.01,-0.00,-0.00,0.01,0.01,0.01,0.02,0.04,0.05,0.08,0.08,0.08,0.11
C	"1+" PUR	0.266	0.234	0.282	CEWMTGLKPRSNDIVAFHQY	-0.28,-0.18,-0.15,-0.08,-0.04,-0.03,-0.02,-0.01,-0.00,-0.00,0.01,0.01,0.01,0.02,0.04,0.05,0.08,0.08,0.08,0.11
U	"1+" PUR	0.155	0.249	0.171	CEWMTGLKPRSNDIVAFHQY	-0.28,-0.18,-0.15,-0.08,-0.04,-0.03,-0.02,-0.01,-0.00,-0.00,0.01,0.01,0.01,0.02,0.04,0.05,0.08,0.08,0.08,0.11
A & C	"1+" PYR	-0.176	0.234	-0.187	YQHFAVIDNSRPKLGTMWEC	-0.11,-0.08,-0.08,-0.08,-0.06,-0.04,-0.02,-0.01,-0.01,-0.01,0.00,0.00,0.01,0.03,0.04,0.05,0.10,0.21,0.25,0.48
PUR	"1+" PYR	0.312	0.236	0.33	YQHFAVIDNSRPKLGTMWEC	-0.11,-0.08,-0.08,-0.08,-0.06,-0.04,-0.02,-0.01,-0.01,-0.01,0.00,0.00,0.01,0.03,0.04,0.05,0.10,0.21,0.25,0.48
A & U	"1+" PYR	-0.028	0.251	-0.032	YQHFAVIDNSRPKLGTMWEC	-0.11,-0.08,-0.08,-0.08,-0.06,-0.04,-0.02,-0.01,-0.01,-0.01,0.00,0.00,0.01,0.03,0.04,0.05,0.10,0.21,0.25,0.48
PYR	"1+" PYR	-0.312	0.236	-0.33	YQHFAVIDNSRPKLGTMWEC	-0.11,-0.08,-0.08,-0.08,-0.06,-0.04,-0.02,-0.01,-0.01,-0.01,0.00,0.00,0.01,0.03,0.04,0.05,0.10,0.21,0.25,0.48
G & C	"1+" PYR	0.028	0.251	0.032	YQHFAVIDNSRPKLGTMWEC	-0.11,-0.08,-0.08,-0.08,-0.06,-0.04,-0.02,-0.01,-0.01,-0.01,0.00,0.00,0.01,0.03,0.04,0.05,0.10,0.21,0.25,0.48
G & U	"1+" PYR	0.176	0.234	0.187	YQHFAVIDNSRPKLGTMWEC	-0.11,-0.08,-0.08,-0.08,-0.06,-0.04,-0.02,-0.01,-0.01,-0.01,0.00,0.00,0.01,0.03,0.04,0.05,0.10,0.21,0.25,0.48
G	"1+" PYR	0.308	0.221	0.326	YQHFAVIDNSRPKLGTMWEC	-0.11,-0.08,-0.08,-0.08,-0.06,-0.04,-0.02,-0.01,-0.01,-0.01,0.00,0.00,0.01,0.03,0.04,0.05,0.10,0.21,0.25,0.48
A	"1+" PYR	0.078	0.253	0.082	YQHFAVIDNSRPKLGTMWEC	-0.11,-0.08,-0.08,-0.08,-0.06,-0.04,-0.02,-0.01,-0.01,-0.01,0.00,0.00,0.01,0.03,0.04,0.05,0.10,0.21,0.25,0.48
C	"1+" PYR	-0.263	0.235	-0.281	YQHFAVIDNSRPKLGTMWEC	-0.11,-0.08,-0.08,-0.08,-0.06,-0.04,-0.02,-0.01,-0.01,-0.01,0.00,0.00,0.01,0.03,0.04,0.05,0.10,0.21,0.25,0.48
U	"1+" PYR	-0.118	0.251	-0.132	YQHFAVIDNSRPKLGTMWEC	-0.11,-0.08,-0.08,-0.08,-0.06,-0.04,-0.02,-0.01,-0.01,-0.01,0.00,0.00,0.01,0.03,0.04,0.05,0.10,0.21,0.25,0.48
A & C	"1+" U	0.058	0.244	0.059	NFYILQVHAKDPRGMWCEST	-0.20,-0.15,-0.15,-0.08,-0.08,-0.07,-0.06,-0.03,-0.03,-0.02,-0.01,0.00,0.01,0.03,0.10,0.19,0.22,0.23,0.27,0.31
PUR	"1+" U	0.154	0.251	0.162	NFYILQVHAKDPRGMWCEST	-0.20,-0.15,-0.15,-0.08,-0.08,-0.07,-0.06,-0.03,-0.03,-0.02,-0.01,0.00,0.01,0.03,0.10,0.19,0.22,0.23,0.27,0.31
A & U	"1+" U	-0.181	0.245	-0.197	NFYILQVHAKDPRGMWCEST	-0.20,-0.15,-0.15,-0.08,-0.08,-0.07,-0.06,-0.03,-0.03,-0.02,-0.01,0.00,0.01,0.03,0.10,0.19,0.22,0.23,0.27,0.31
PYR	"1+" U	-0.154	0.251	-0.162	NFYILQVHAKDPRGMWCEST	-0.20,-0.15,-0.15,-0.08,-0.08,-0.07,-0.06,-0.03,-0.03,-0.02,-0.01,0.00,0.01,0.03,0.10,0.19,0.22,0.23,0.27,0.31
G & C	"1+" U	0.181	0.245	0.197	NFYILQVHAKDPRGMWCEST	-0.20,-0.15,-0.15,-0.08,-0.08,-0.07,-0.06,-0.03,-0.03,-0.02,-0.01,0.00,0.01,0.03,0.10,0.19,0.22,0.23,0.27,0.31
G & U	"1+" U	-0.057	0.244	-0.059	NFYILQVHAKDPRGMWCEST	-0.20,-0.15,-0.15,-0.08,-0.08,-0.07,-0.06,-0.03,-0.03,-0.02,-0.01,0.00,0.01,0.03,0.10,0.19,0.22,0.23,0.27,0.31
G	"1+" U	0.168	0.245	0.175	NFYILQVHAKDPRGMWCEST	-0.20,-0.15,-0.15,-0.08,-0.08,-0.07,-0.06,-0.03,-0.03,-0.02,-0.01,0.00,0.01,0.03,0.10,0.19,0.22,0.23,0.27,0.31
A	"1+" U	0.028	0.254	0.022	NFYILQVHAKDPRGMWCEST	-0.20,-0.15,-0.15,-0.08,-0.08,-0.07,-0.06,-0.03,-0.03,-0.02,-0.01,0.00,0.01,0.03,0.10,0.19,0.22,0.23,0.27,0.31
C	"1+" U	0.039	0.253	0.045	NFYILQVHAKDPRGMWCEST	-0.20,-0.15,-0.15,-0.08,-0.08,-0.07,-0.06,-0.03,-0.03,-0.02,-0.01,0.00,0.01,0.03,0.10,0.19,0.22,0.23,0.27,0.31
U	"1+" U	-0.245	0.241	-0.261	NFYILQVHAKDPRGMWCEST	-0.20,-0.15,-0.15,-0.08,-0.08,-0.07,-0.06,-0.03,-0.03,-0.02,-0.01,0.00,0.01,0.03,0.10,0.19,0.22,0.23,0.27,0.31
A & C	"2" A	0.065	0.291	0.078	WCPTFLMVIASYDKRHQGEN	-0.37,-0.27,-0.21,-0.19,-0.18,-0.15,-0.15,-0.10,-0.10,-0.10,-0.10,-0.08,-0.03,0.02,0.06,0.14,0.17,0.19,0.23,0.29
PUR	"2" A	0.652	0.15	0.67	WCPTFLMVIASYDKRHQGEN	-0.37,-0.27,-0.21,-0.19,-0.18,-0.15,-0.15,-0.10,-0.10,-0.10,-0.10,-0.08,-0.03,0.02,0.06,0.14,0.17,0.19,0.23,0.29
A & U	"2" A	0.09	0.262	0.105	WCPTFLMVIASYDKRHQGEN	-0.37,-0.27,-0.21,-0.19,-0.18,-0.15,-0.15,-0.10,-0.10,-0.10,-0.10,-0.08,-0.03,0.02,0.06,0.14,0.17,0.19,0.23,0.29
PYR	"2" A	-0.652	0.15	-0.67	WCPTFLMVIASYDKRHQGEN	-0.37,-0.27,-0.21,-0.19,-0.18,-0.15,-0.15,-0.10,-0.10,-0.10,-0.10,-0.08,-0.03,0.02,0.06,0.14,0.17,0.19,0.23,0.29
G & C	"2" A	-0.09	0.262	-0.105	WCPTFLMVIASYDKRHQGEN	-0.37,-0.27,-0.21,-0.19,-0.18,-0.15,-0.15,-0.10,-0.10,-0.10,-0.10,-0.08,-0.03,0.02,0.06,0.14,0.17,0.19,0.23,0.29
G & U	"2" A	-0.065	0.291	-0.078	WCPTFLMVIASYDKRHQGEN	-0.37,-0.27,-0.21,-0.19,-0.18,-0.15,-0.15,-0.10,-0.10,-0.10,-0.10,-0.08,-0.03,0.02,0.06,0.14,0.17,0.19,0.23,0.29
G	"2" A	0.309	0.248	0.322	WCPTFLMVIASYDKRHQGEN	-0.37,-0.27,-0.21,-0.19,-0.18,-0.15,-0.15,-0.10,-0.10,-0.10,-0.10,-0.08,-0.03,0.02,0.06,0.14,0.17,0.19,0.23,0.29
A	"2" A	0.464	0.217	0.492	WCPTFLMVIASYDKRHQGEN	-0.37,-0.27,-0.21,-0.19,-0.18,-0.15,-0.15,-0.10,-0.10,-0.10,-0.10,-0.08,-0.03,0.02,0.06,0.14,0.17,0.19,0.23,0.29
C	"2" A	-0.397	0.227	-0.417	WCPTFLMVIASYDKRHQGEN	-0.37,-0.27,-0.21,-0.19,-0.18,-0.15,-0.15,-0.10,-0.10,-0.10,-0.10,-0.08,-0.03,0.02,0.06,0.14,0.17,0.19,0.23,0.29
U	"2" A	-0.413	0.223	-0.429	WCPTFLMVIASYDKRHQGEN	-0.37,-0.27,-0.21,-0.19,-0.18,-0.15,-0.15,-0.10,-0.10,-0.10,-0.10,-0.08,-0.03,0.02,0.06,0.14,0.17,0.19,0.23,0.29
A & C	"2" C	-0.276	0.25	-0.293	STPAHMQLDIRFYKGVCWEN	-0.44,-0.30,-0.28,-0.27,-0.18,-0.15,-0.12,-0.01,-0.00,0.03,0.03,0.06,0.13,0.16,0.17,0.21,0.24,0.36,0.40,0.56
PUR	"2" C	0.497	0.205	0.521	STPAHMQLDIRFYKGVCWEN	-0.44,-0.30,-0.28,-0.27,-0.18,-0.15,-0.12,-0.01,-0.00,0.03,0.03,0.06,0.13,0.16,0.17,0.21,0.24,0.36,0.40,0.56
A & U	"2" C	0.329	0.231	0.348	STPAHMQLDIRFYKGVCWEN	-0.44,-0.30,-0.28,-0.27,-0.18,-0.15,-0.12,-0.01,-0.00,0.03,0.03,0.06,0.13,0.16,0.17,0.21,0.24,0.36,0.40,0.56
PYR	"2" C	-0.497	0.206	-0.521	STPAHMQLDIRFYKGVCWEN	-0.44,-0.30,-0.28,-0.27,-0.18,-0.15,-0.12,-0.01,-0.00,0.03,0.03,0.06,0.13,0.16,0.17,0.21,0.24,0.36,0.40,0.56
G & C	"2" C	-0.329	0.232	-0.348	STPAHMQLDIRFYKGVCWEN	-0.44,-0.30,-0.28,-0.27,-0.18,-0.15,-0.12,-0.01,-0.00,0.03,0.03,0.06,0.13,0.16,0.17,0.21,0.24,0.36,0.40,0.56
G & U	"2" C	0.276	0.25	0.293	STPAHMQLDIRFYKGVCWEN	-0.44,-0.30,-0.28,-0.27,-0.18,-0.15,-0.12,-0.01,-0.00,0.03,0.03,0.06,0.13,0.16,0.17,0.21,0.24,0.36,0.40,0.56
G	"2" C	0.27	0.247	0.286	STPAHMQLDIRFYKGVCWEN	-0.44,-0.30,-0.28,-0.27,-0.18,-0.15,-0.12,-0.01,-0.00,0.03,0.03,0.06,0.13,0.16,0.17,0.21,0.24,0.36,0.40,0.56
A	"2" C	0.324	0.24	0.345	STPAHMQLDIRFYKGVCWEN	-0.44,-0.30,-0.28,-0.27,-0.18,-0.15,-0.12,-0.01,-0.00,0.03,0.03,0.06,0.13,0.16,0.17,0.21,0.24,0.36,0.40,0.56
C	"2" C	-0.627	0.165	-0.649	STPAHMQLDIRFYKGVCWEN	-0.44,-0.30,-0.28,-0.27,-0.18,-0.15,-0.12,-0.01,-0.00,0.03,0.03,0.06,0.13,0.16,0.17,0.21,0.24,0.36,0.40,0.56
U	"2" C	0.037	0.259	0.039	STPAHMQLDIRFYKGVCWEN	-0.44,-0.30,-0.28,-0.27,-0.18,-0.15,-0.12,-0.01,-0.00,0.03,0.03,0.06,0.13,0.16,0.17,0.21,0.24,0.36,0.40,0.56
A & C	"2" G	0.023	0.299	0.023	ENKGMQRDWVILSPAYTHCF	-0.47,-0.26,-0.22,-0.22,-0.14,-0.03,0.01,0.05,0.06,0.10,0.14,0.14,0.20,0.20,0.22,0.23,0.24,0.28,0.31,0.47
PUR	"2" G	-0.806	0.096	-0.821	ENKGMQRDWVILSPAYTHCF	-0.47,-0.26,-0.22,-0.22,-0.14,-0.03,0.01,0.05,0.06,0.10,0.14,0.14,0.20,0.20,0.22,0.23,0.24,0.28,0.31,0.47
A & U	"2" G	-0.111	0.264	-0.124	ENKGMQRDWVILSPAYTHCF	-0.47,-0.26,-0.22,-0.22,-0.14,-0.03,0.01,0.05,0.06,0.10,0.14,0.14,0.20,0.20,0.22,0.23,0.24,0.28,0.31,0.47
PYR	"2" G	0.806	0.095	0.821	ENKGMQRDWVILSPAYTHCF	-0.47,-0.26,-0.22,-0.22,-0.14,-0.03,0.01,0.05,0.06,0.10,0.14,0.14,0.20,0.20,0.22,0.23,0.24,0.28,0.31,0.47
G & C	"2" G	0.111	0.264	0.124	ENKGMQRDWVILSPAYTHCF	-0.47,-0.26,-0.22,-0.22,-0.14,-0.03,0.01,0.05,0.06,0.10,0.14,0.14,0.20,0.20,0.22,0.23,0.24,0.28,0.31,0.47
G & U	"2" G	-0.023	0.299	-0.023	ENKGMQRDWVILSPAYTHCF	-0.47,-0.26,-0.22,-0.22,-0.14,-0.03,0.01,0.05,0.06,0.10,0.14,0.14,0.20,0.20,0.22,0.23,0.24,0.28,0.31,0.47
G	"2" G	-0.438	0.226	-0.459	ENKGMQRDWVILSPAYTHCF	-0.47,-0.26,-0.22,-0.22,-0.14,-0.03,0.01,0.05,0.06,0.10,0.14,0.14,0.20,0.20,0.22,0.23,0.24,0.28,0.31,0.47
A	"2" G	-0.515	0.209	-0.544	ENKGMQRDWVILSPAYTHCF	-0.47,-0.26,-0.22,-0.22,-0.14,-0.03,0.01,0.05,0.06,0.10,0.14,0.14,0.20,0.20,0.22,0.23,0.24,0.28,0.31,0.47
C	"2" G	0.548	0.194	0.574	ENKGMQRDWVILSPAYTHCF	-0.47,-0.26,-0.22,-0.22,-0.14,-0.03,0.01,0.05,0.06,0.10,0.14,0.14,0.20,0.20,0.22,0.23,0.24,0.28,0.31,0.47
U	"2" G	0.443	0.223	0.465	ENKGMQRDWVILSPAYTHCF	-0.47,-0.26,-0.22,-0.22,-0.14,-0.03,0.01,0.05,0.06,0.10,0.14,0.14,0.20,0.20,0.22,0.23,0.24,0.28,0.31,0.47
A & C	"2" PUR	0.115	0.261	0.127	WEMKPCGLNVTDIRSAYQFH	-0.19,-0.17,-0.14,-0.10,-0.03,-0.03,-0.03,-0.02,-0.01,-0.01,-0.00,0.01,0.01,0.04,0.04,0.04,0.06,0.07,0.08,0.20
PUR	"2" PUR	-0.522	0.193	-0.548	WEMKPCGLNVTDIRSAYQFH	-0.19,-0.17,-0.14,-0.10,-0.03,-0.03,-0.03,-0.02,-0.01,-0.01,-0.00,0.01,0.01,0.04,0.04,0.04,0.06,0.07,0.08,0.20
A & U	"2" PUR	-0.101	0.249	-0.108	WEMKPCGLNVTDIRSAYQFH	-0.19,-0.17,-0.14,-0.10,-0.03,-0.03,-0.03,-0.02,-0.01,-0.01,-0.00,0.01,0.01,0.04,0.04,0.04,0.06,0.07,0.08,0.20
PYR	"2" PUR	0.522	0.193	0.548	WEMKPCGLNVTDIRSAYQFH	-0.19,-0.17,-0.14,-0.10,-0.03,-0.03,-0.03,-0.02,-0.01,-0.01,-0.00,0.01,0.01,0.04,0.04,0.04,0.06,0.07,0.08,0.20
G & C	"2" PUR	0.101	0.249	0.108	WEMKPCGLNVTDIRSAYQFH	-0.19,-0.17,-0.14,-0.10,-0.03,-0.03,-0.03,-0.02,-0.01,-0.01,-0.00,0.01,0.01,0.04,0.04,0.04,0.06,0.07,0.08,0.20
G & U	"2" PUR	-0.115	0.261	-0.127	WEMKPCGLNVTDIRSAYQFH	-0.19,-0.17,-0.14,-0.10,-0.03,-0.03,-0.03,-0.02,-0.01,-0.01,-0.00,0.01,0.01,0.04,0.04,0.04,0.06,0.07,0.08,0.20
G	"2" PUR	-0.327	0.226	-0.347	WEMKPCGLNVTDIRSAYQFH	-0.19,-0.17,-0.14,-0.10,-0.03,-0.03,-0.03,-0.02,-0.01,-0.01,-0.00,0.01,0.01,0.04,0.04,0.04,0.06,0.07,0.08,0.20
A	"2" PUR	-0.296	0.243	-0.314	WEMKPCGLNVTDIRSAYQFH	-0.19,-0.17,-0.14,-0.10,-0.03,-0.03,-0.03,-0.02,-0.01,-0.01,-0.00,0.01,0.01,0.04,0.04,0.04,0.06,0.07,0.08,0.20
C	"2" PUR	0.431	0.208	0.451	WEMKPCGLNVTDIRSAYQFH	-0.19,-0.17,-0.14,-0.10,-0.03,-0.03,-0.03,-0.02,-0.01,-0.01,-0.00,0.01,0.01,0.04,0.04,0.04,0.06,0.07,0.08,0.20
U	"2" PUR	0.211	0.245	0.224	WEMKPCGLNVTDIRSAYQFH	-0.19,-0.17,-0.14,-0.10,-0.03,-0.03,-0.03,-0.02,-0.01,-0.01,-0.00,0.01,0.01,0.04,0.04,0.04,0.06,0.07,0.08,0.20
A & C	"2" PYR	-0.106	0.261	-0.118	HFQYASRIDTVNLGCPKMEW	-0.20,-0.09,-0.08,-0.07,-0.05,-0.04,-0.04,-0.01,-0.01,0.00,0.01,0.01,0.02,0.03,0.04,0.04,0.14,0.21,0.25,0.30
PUR	"2" PYR	0.544	0.188	0.569	HFQYASRIDTVNLGCPKMEW	-0.20,-0.09,-0.08,-0.07,-0.05,-0.04,-0.04,-0.01,-0.01,0.00,0.01,0.01,0.02,0.03,0.04,0.04,0.14,0.21,0.25,0.30
A & U	"2" PYR	0.114	0.249	0.12	HFQYASRIDTVNLGCPKMEW	-0.20,-0.09,-0.08,-0.07,-0.05,-0.04,-0.04,-0.01,-0.01,0.00,0.01,0.01,0.02,0.03,0.04,0.04,0.14,0.21,0.25,0.30
PYR	"2" PYR	-0.544	0.188	-0.569	HFQYASRIDTVNLGCPKMEW	-0.20,-0.09,-0.08,-0.07,-0.05,-0.04,-0.04,-0.01,-0.01,0.00,0.01,0.01,0.02,0.03,0.04,0.04,0.14,0.21,0.25,0.30
G & C	"2" PYR	-0.114	0.249	-0.12	HFQYASRIDTVNLGCPKMEW	-0.20,-0.09,-0.08,-0.07,-0.05,-0.04,-0.04,-0.01,-0.01,0.00,0.01,0.01,0.02,0.03,0.04,0.04,0.14,0.21,0.25,0.30
G & U	"2" PYR	0.106	0.261	0.118	HFQYASRIDTVNLGCPKMEW	-0.20,-0.09,-0.08,-0.07,-0.05,-0.04,-0.04,-0.01,-0.01,0.00,0.01,0.01,0.02,0.03,0.04,0.04,0.14,0.21,0.25,0.30
G	"2" PYR	0.329	0.229	0.349	HFQYASRIDTVNLGCPKMEW	-0.20,-0.09,-0.08,-0.07,-0.05,-0.04,-0.04,-0.01,-0.01,0.00,0.01,0.01,0.02,0.03,0.04,0.04,0.14,0.21,0.25,0.30
A	"2" PYR	0.321	0.238	0.341	HFQYASRIDTVNLGCPKMEW	-0.20,-0.09,-0.08,-0.07,-0.05,-0.04,-0.04,-0.01,-0.01,0.00,0.01,0.01,0.02,0.03,0.04,0.04,0.14,0.21,0.25,0.30
C	"2" PYR	-0.446	0.205	-0.467	HFQYASRIDTVNLGCPKMEW	-0.20,-0.09,-0.08,-0.07,-0.05,-0.04,-0.04,-0.01,-0.01,0.00,0.01,0.01,0.02,0.03,0.04,0.04,0.14,0.21,0.25,0.30
U	"2" PYR	-0.222	0.245	-0.236	HFQYASRIDTVNLGCPKMEW	-0.20,-0.09,-0.08,-0.07,-0.05,-0.04,-0.04,-0.01,-0.01,0.00,0.01,0.01,0.02,0.03,0.04,0.04,0.14,0.21,0.25,0.30
A & C	"2" U	0.236	0.236	0.246	NHYFVRCGQIDLKEAWTPSM	-0.27,-0.22,-0.19,-0.19,-0.12,-0.09,-0.09,-0.06,-0.05,-0.04,-0.01,0.05,0.12,0.15,0.16,0.25,0.33,0.39,0.43,0.61
PUR	"2" U	-0.087	0.268	-0.085	NHYFVRCGQIDLKEAWTPSM	-0.27,-0.22,-0.19,-0.19,-0.12,-0.09,-0.09,-0.06,-0.05,-0.04,-0.01,0.05,0.12,0.15,0.16,0.25,0.33,0.39,0.43,0.61
A & U	"2" U	-0.228	0.246	-0.243	NHYFVRCGQIDLKEAWTPSM	-0.27,-0.22,-0.19,-0.19,-0.12,-0.09,-0.09,-0.06,-0.05,-0.04,-0.01,0.05,0.12,0.15,0.16,0.25,0.33,0.39,0.43,0.61
PYR	"2" U	0.087	0.268	0.085	NHYFVRCGQIDLKEAWTPSM	-0.27,-0.22,-0.19,-0.19,-0.12,-0.09,-0.09,-0.06,-0.05,-0.04,-0.01,0.05,0.12,0.15,0.16,0.25,0.33,0.39,0.43,0.61
G & C	"2" U	0.228	0.245	0.243	NHYFVRCGQIDLKEAWTPSM	-0.27,-0.22,-0.19,-0.19,-0.12,-0.09,-0.09,-0.06,-0.05,-0.04,-0.01,0.05,0.12,0.15,0.16,0.25,0.33,0.39,0.43,0.61
G & U	"2" U	-0.236	0.236	-0.246	NHYFVRCGQIDLKEAWTPSM	-0.27,-0.22,-0.19,-0.19,-0.12,-0.09,-0.09,-0.06,-0.05,-0.04,-0.01,0.05,0.12,0.15,0.16,0.25,0.33,0.39,0.43,0.61
G	"2" U	-0.052	0.256	-0.051	NHYFVRCGQIDLKEAWTPSM	-0.27,-0.22,-0.19,-0.19,-0.12,-0.09,-0.09,-0.06,-0.05,-0.04,-0.01,0.05,0.12,0.15,0.16,0.25,0.33,0.39,0.43,0.61
A	"2" U	-0.052	0.258	-0.057	NHYFVRCGQIDLKEAWTPSM	-0.27,-0.22,-0.19,-0.19,-0.12,-0.09,-0.09,-0.06,-0.05,-0.04,-0.01,0.05,0.12,0.15,0.16,0.25,0.33,0.39,0.43,0.61
C	"2" U	0.297	0.249	0.312	NHYFVRCGQIDLKEAWTPSM	-0.27,-0.22,-0.19,-0.19,-0.12,-0.09,-0.09,-0.06,-0.05,-0.04,-0.01,0.05,0.12,0.15,0.16,0.25,0.33,0.39,0.43,0.61
U	"2" U	-0.219	0.238	-0.234	NHYFVRCGQIDLKEAWTPSM	-0.27,-0.22,-0.19,-0.19,-0.12,-0.09,-0.09,-0.06,-0.05,-0.04,-0.01,0.05,0.12,0.15,0.16,0.25,0.33,0.39,0.43,0.61
A & C	"2+" A	0.164	0.28	0.184	WCPFTVAMLSIYDERKGQNH	-0.35,-0.24,-0.19,-0.16,-0.16,-0.13,-0.10,-0.09,-0.09,-0.07,-0.06,-0.06,-0.06,0.03,0.05,0.06,0.16,0.19,0.21,0.21
PUR	"2+" A	0.512	0.184	0.529	WCPFTVAMLSIYDERKGQNH	-0.35,-0.24,-0.19,-0.16,-0.16,-0.13,-0.10,-0.09,-0.09,-0.07,-0.06,-0.06,-0.06,0.03,0.05,0.06,0.16,0.19,0.21,0.21
A & U	"2+" A	0.106	0.26	0.121	WCPFTVAMLSIYDERKGQNH	-0.35,-0.24,-0.19,-0.16,-0.16,-0.13,-0.10,-0.09,-0.09,-0.07,-0.06,-0.06,-0.06,0.03,0.05,0.06,0.16,0.19,0.21,0.21
PYR	"2+" A	-0.512	0.184	-0.529	WCPFTVAMLSIYDERKGQNH	-0.35,-0.24,-0.19,-0.16,-0.16,-0.13,-0.10,-0.09,-0.09,-0.07,-0.06,-0.06,-0.06,0.03,0.05,0.06,0.16,0.19,0.21,0.21
G & C	"2+" A	-0.106	0.26	-0.121	WCPFTVAMLSIYDERKGQNH	-0.35,-0.24,-0.19,-0.16,-0.16,-0.13,-0.10,-0.09,-0.09,-0.07,-0.06,-0.06,-0.06,0.03,0.05,0.06,0.16,0.19,0.21,0.21
G & U	"2+" A	-0.163	0.28	-0.184	WCPFTVAMLSIYDERKGQNH	-0.35,-0.24,-0.19,-0.16,-0.16,-0.13,-0.10,-0.09,-0.09,-0.07,-0.06,-0.06,-0.06,0.03,0.05,0.06,0.16,0.19,0.21,0.21
G	"2+" A	0.161	0.259	0.164	WCPFTVAMLSIYDERKGQNH	-0.35,-0.24,-0.19,-0.16,-0.16,-0.13,-0.10,-0.09,-0.09,-0.07,-0.06,-0.06,-0.06,0.03,0.05,0.06,0.16,0.19,0.21,0.21
A	"2+" A	0.442	0.217	0.468	WCPFTVAMLSIYDERKGQNH	-0.35,-0.24,-0.19,-0.16,-0.16,-0.13,-0.10,-0.09,-0.09,-0.07,-0.06,-0.06,-0.06,0.03,0.05,0.06,0.16,0.19,0.21,0.21
C	"2+" A	-0.273	0.241	-0.286	WCPFTVAMLSIYDERKGQNH	-0.35,-0.24,-0.19,-0.16,-0.16,-0.13,-0.10,-0.09,-0.09,-0.07,-0.06,-0.06,-0.06,0.03,0.05,0.06,0.16,0.19,0.21,0.21
U	"2+" A	-0.369	0.226	-0.383	WCPFTVAMLSIYDERKGQNH	-0.35,-0.24,-0.19,-0.16,-0.16,-0.13,-0.10,-0.09,-0.09,-0.07,-0.06,-0.06,-0.06,0.03,0.05,0.06,0.16,0.19,0.21,0.21
A & C	"2+" C	-0.278	0.243	-0.298	TSAHPMFQIRDYKGLVWNEC	-0.36,-0.36,-0.17,-0.17,-0.09,-0.09,-0.06,-0.03,-0.02,0.01,0.01,0.06,0.09,0.11,0.11,0.15,0.42,0.44,0.46,0.46
PUR	"2+" C	0.444	0.215	0.47	TSAHPMFQIRDYKGLVWNEC	-0.36,-0.36,-0.17,-0.17,-0.09,-0.09,-0.06,-0.03,-0.02,0.01,0.01,0.06,0.09,0.11,0.11,0.15,0.42,0.44,0.46,0.46
A & U	"2+" C	0.199	0.243	0.209	TSAHPMFQIRDYKGLVWNEC	-0.36,-0.36,-0.17,-0.17,-0.09,-0.09,-0.06,-0.03,-0.02,0.01,0.01,0.06,0.09,0.11,0.11,0.15,0.42,0.44,0.46,0.46
PYR	"2+" C	-0.444	0.215	-0.47	TSAHPMFQIRDYKGLVWNEC	-0.36,-0.36,-0.17,-0.17,-0.09,-0.09,-0.06,-0.03,-0.02,0.01,0.01,0.06,0.09,0.11,0.11,0.15,0.42,0.44,0.46,0.46
G & C	"2+" C	-0.199	0.243	-0.209	TSAHPMFQIRDYKGLVWNEC	-0.36,-0.36,-0.17,-0.17,-0.09,-0.09,-0.06,-0.03,-0.02,0.01,0.01,0.06,0.09,0.11,0.11,0.15,0.42,0.44,0.46,0.46
G & U	"2+" C	0.278	0.243	0.298	TSAHPMFQIRDYKGLVWNEC	-0.36,-0.36,-0.17,-0.17,-0.09,-0.09,-0.06,-0.03,-0.02,0.01,0.01,0.06,0.09,0.11,0.11,0.15,0.42,0.44,0.46,0.46
G	"2+" C	0.314	0.233	0.332	TSAHPMFQIRDYKGLVWNEC	-0.36,-0.36,-0.17,-0.17,-0.09,-0.09,-0.06,-0.03,-0.02,0.01,0.01,0.06,0.09,0.11,0.11,0.15,0.42,0.44,0.46,0.46
A	"2+" C	0.222	0.251	0.237	TSAHPMFQIRDYKGLVWNEC	-0.36,-0.36,-0.17,-0.17,-0.09,-0.09,-0.06,-0.03,-0.02,0.01,0.01,0.06,0.09,0.11,0.11,0.15,0.42,0.44,0.46,0.46
C	"2+" C	-0.524	0.191	-0.548	TSAHPMFQIRDYKGLVWNEC	-0.36,-0.36,-0.17,-0.17,-0.09,-0.09,-0.06,-0.03,-0.02,0.01,0.01,0.06,0.09,0.11,0.11,0.15,0.42,0.44,0.46,0.46
U	"2+" C	-0.006	0.254	-0.009	TSAHPMFQIRDYKGLVWNEC	-0.36,-0.36,-0.17,-0.17,-0.09,-0.09,-0.06,-0.03,-0.02,0.01,0.01,0.06,0.09,0.11,0.11,0.15,0.42,0.44,0.46,0.46
A & C	"2+" G	-0.024	0.293	-0.025	ENKGMQRCDWPVHAISLYTF	-0.29,-0.23,-0.19,-0.18,-0.14,-0.09,-0.06,0.01,0.05,0.09,0.10,0.11,0.14,0.16,0.17,0.17,0.18,0.26,0.27,0.48
PUR	"2+" G	-0.784	0.107	-0.801	ENKGMQRCDWPVHAISLYTF	-0.29,-0.23,-0.19,-0.18,-0.14,-0.09,-0.06,0.01,0.05,0.09,0.10,0.11,0.14,0.16,0.17,0.17,0.18,0.26,0.27,0.48
A & U	"2+" G	-0.001	0.269	-0.01	ENKGMQRCDWPVHAISLYTF	-0.29,-0.23,-0.19,-0.18,-0.14,-0.09,-0.06,0.01,0.05,0.09,0.10,0.11,0.14,0.16,0.17,0.17,0.18,0.26,0.27,0.48
PYR	"2+" G	0.784	0.107	0.801	ENKGMQRCDWPVHAISLYTF	-0.29,-0.23,-0.19,-0.18,-0.14,-0.09,-0.06,0.01,0.05,0.09,0.10,0.11,0.14,0.16,0.17,0.17,0.18,0.26,0.27,0.48
G & C	"2+" G	0.001	0.269	0.01	ENKGMQRCDWPVHAISLYTF	-0.29,-0.23,-0.19,-0.18,-0.14,-0.09,-0.06,0.01,0.05,0.09,0.10,0.11,0.14,0.16,0.17,0.17,0.18,0.26,0.27,0.48
G & U	"2+" G	0.024	0.293	0.025	ENKGMQRCDWPVHAISLYTF	-0.29,-0.23,-0.19,-0.18,-0.14,-0.09,-0.06,0.01,0.05,0.09,0.10,0.11,0.14,0.16,0.17,0.17,0.18,0.26,0.27,0.48
G	"2+" G	-0.464	0.215	-0.486	ENKGMQRCDWPVHAISLYTF	-0.29,-0.23,-0.19,-0.18,-0.14,-0.09,-0.06,0.01,0.05,0.09,0.10,0.11,0.14,0.16,0.17,0.17,0.18,0.26,0.27,0.48
A	"2+" G	-0.465	0.226	-0.496	ENKGMQRCDWPVHAISLYTF	-0.29,-0.23,-0.19,-0.18,-0.14,-0.09,-0.06,0.01,0.05,0.09,0.10,0.11,0.14,0.16,0.17,0.17,0.18,0.26,0.27,0.48
C	"2+" G	0.45	0.215	0.476	ENKGMQRCDWPVHAISLYTF	-0.29,-0.23,-0.19,-0.18,-0.14,-0.09,-0.06,0.01,0.05,0.09,0.10,0.11,0.14,0.16,0.17,0.17,0.18,0.26,0.27,0.48
U	"2+" G	0.528	0.202	0.55	ENKGMQRCDWPVHAISLYTF	-0.29,-0.23,-0.19,-0.18,-0.14,-0.09,-0.06,0.01,0.05,0.09,0.10,0.11,0.14,0.16,0.17,0.17,0.18,0.26,0.27,0.48
A & C	"2+" PUR	0.106	0.263	0.119	WECMKPNGVDRATLQSIYFH	-0.16,-0.15,-0.13,-0.12,-0.07,-0.06,-0.03,-0.02,-0.02,-0.01,-0.01,0.02,0.03,0.03,0.04,0.04,0.05,0.09,0.11,0.18
PUR	"2+" PUR	-0.556	0.194	-0.584	WECMKPNGVDRATLQSIYFH	-0.16,-0.15,-0.13,-0.12,-0.07,-0.06,-0.03,-0.02,-0.02,-0.01,-0.01,0.02,0.03,0.03,0.04,0.04,0.05,0.09,0.11,0.18
A & U	"2+" PUR	0.059	0.254	0.061	WECMKPNGVDRATLQSIYFH	-0.16,-0.15,-0.13,-0.12,-0.07,-0.06,-0.03,-0.02,-0.02,-0.01,-0.01,0.02,0.03,0.03,0.04,0.04,0.05,0.09,0.11,0.18
PYR	"2+" PUR	0.556	0.193	0.584	WECMKPNGVDRATLQSIYFH	-0.16,-0.15,-0.13,-0.12,-0.07,-0.06,-0.03,-0.02,-0.02,-0.01,-0.01,0.02,0.03,0.03,0.04,0.04,0.05,0.09,0.11,0.18
G & C	"2+" PUR	-0.059	0.254	-0.061	WECMKPNGVDRATLQSIYFH	-0.16,-0.15,-0.13,-0.12,-0.07,-0.06,-0.03,-0.02,-0.02,-0.01,-0.01,0.02,0.03,0.03,0.04,0.04,0.05,0.09,0.11,0.18
G & U	"2+" PUR	-0.106	0.263	-0.119	WECMKPNGVDRATLQSIYFH	-0.16,-0.15,-0.13,-0.12,-0.07,-0.06,-0.03,-0.02,-0.02,-0.01,-0.01,0.02,0.03,0.03,0.04,0.04,0.05,0.09,0.11,0.18
G	"2+" PUR	-0.438	0.208	-0.46	WECMKPNGVDRATLQSIYFH	-0.16,-0.15,-0.13,-0.12,-0.07,-0.06,-0.03,-0.02,-0.02,-0.01,-0.01,0.02,0.03,0.03,0.04,0.04,0.05,0.09,0.11,0.18
A	"2+" PUR	-0.232	0.252	-0.244	WECMKPNGVDRATLQSIYFH	-0.16,-0.15,-0.13,-0.12,-0.07,-0.06,-0.03,-0.02,-0.02,-0.01,-0.01,0.02,0.03,0.03,0.04,0.04,0.05,0.09,0.11,0.18
C	"2+" PUR	0.359	0.233	0.381	WECMKPNGVDRATLQSIYFH	-0.16,-0.15,-0.13,-0.12,-0.07,-0.06,-0.03,-0.02,-0.02,-0.01,-0.01,0.02,0.03,0.03,0.04,0.04,0.05,0.09,0.11,0.18
U	"2+" PUR	0.339	0.23	0.36	WECMKPNGVDRATLQSIYFH	-0.16,-0.15,-0.13,-0.12,-0.07,-0.06,-0.03,-0.02,-0.02,-0.01,-0.01,0.02,0.03,0.03,0.04,0.04,0.05,0.09,0.11,0.18
A & C	"2+" PYR	-0.106	0.26	-0.118	HFYISQLTARDVGNPKMCEW	-0.18,-0.12,-0.10,-0.05,-0.05,-0.05,-0.04,-0.04,-0.02,0.01,0.01,0.02,0.03,0.04,0.07,0.10,0.17,0.18,0.21,0.23
PUR	"2+" PYR	0.556	0.193	0.584	HFYISQLTARDVGNPKMCEW	-0.18,-0.12,-0.10,-0.05,-0.05,-0.05,-0.04,-0.04,-0.02,0.01,0.01,0.02,0.03,0.04,0.07,0.10,0.17,0.18,0.21,0.23
A & U	"2+" PYR	-0.035	0.254	-0.038	HFYISQLTARDVGNPKMCEW	-0.18,-0.12,-0.10,-0.05,-0.05,-0.05,-0.04,-0.04,-0.02,0.01,0.01,0.02,0.03,0.04,0.07,0.10,0.17,0.18,0.21,0.23
PYR	"2+" PYR	-0.556	0.193	-0.584	HFYISQLTARDVGNPKMCEW	-0.18,-0.12,-0.10,-0.05,-0.05,-0.05,-0.04,-0.04,-0.02,0.01,0.01,0.02,0.03,0.04,0.07,0.10,0.17,0.18,0.21,0.23
G & C	"2+" PYR	0.035	0.254	0.038	HFYISQLTARDVGNPKMCEW	-0.18,-0.12,-0.10,-0.05,-0.05,-0.05,-0.04,-0.04,-0.02,0.01,0.01,0.02,0.03,0.04,0.07,0.10,0.17,0.18,0.21,0.23
G & U	"2+" PYR	0.107	0.26	0.118	HFYISQLTARDVGNPKMCEW	-0.18,-0.12,-0.10,-0.05,-0.05,-0.05,-0.04,-0.04,-0.02,0.01,0.01,0.02,0.03,0.04,0.07,0.10,0.17,0.18,0.21,0.23
G	"2+" PYR	0.424	0.212	0.448	HFYISQLTARDVGNPKMCEW	-0.18,-0.12,-0.10,-0.05,-0.05,-0.05,-0.04,-0.04,-0.02,0.01,0.01,0.02,0.03,0.04,0.07,0.10,0.17,0.18,0.21,0.23
A	"2+" PYR	0.246	0.248	0.258	HFYISQLTARDVGNPKMCEW	-0.18,-0.12,-0.10,-0.05,-0.05,-0.05,-0.04,-0.04,-0.02,0.01,0.01,0.02,0.03,0.04,0.07,0.10,0.17,0.18,0.21,0.23
C	"2+" PYR	-0.371	0.229	-0.395	HFYISQLTARDVGNPKMCEW	-0.18,-0.12,-0.10,-0.05,-0.05,-0.05,-0.04,-0.04,-0.02,0.01,0.01,0.02,0.03,0.04,0.07,0.10,0.17,0.18,0.21,0.23
U	"2+" PYR	-0.324	0.232	-0.343	HFYISQLTARDVGNPKMCEW	-0.18,-0.12,-0.10,-0.05,-0.05,-0.05,-0.04,-0.04,-0.02,0.01,0.01,0.02,0.03,0.04,0.07,0.10,0.17,0.18,0.21,0.23
A & C	"2+" U	0.258	0.233	0.266	YNHFLIVQGCDREWKAPSTM	-0.22,-0.22,-0.20,-0.17,-0.15,-0.08,-0.08,-0.07,-0.03,-0.01,0.01,0.01,0.04,0.09,0.10,0.13,0.24,0.32,0.36,0.45
PUR	"2+" U	0.003	0.274	0.008	YNHFLIVQGCDREWKAPSTM	-0.22,-0.22,-0.20,-0.17,-0.15,-0.08,-0.08,-0.07,-0.03,-0.01,0.01,0.01,0.04,0.09,0.10,0.13,0.24,0.32,0.36,0.45
A & U	"2+" U	-0.247	0.241	-0.262	YNHFLIVQGCDREWKAPSTM	-0.22,-0.22,-0.20,-0.17,-0.15,-0.08,-0.08,-0.07,-0.03,-0.01,0.01,0.01,0.04,0.09,0.10,0.13,0.24,0.32,0.36,0.45
PYR	"2+" U	-0.003	0.274	-0.008	YNHFLIVQGCDREWKAPSTM	-0.22,-0.22,-0.20,-0.17,-0.15,-0.08,-0.08,-0.07,-0.03,-0.01,0.01,0.01,0.04,0.09,0.10,0.13,0.24,0.32,0.36,0.45
G & C	"2+" U	0.247	0.241	0.262	YNHFLIVQGCDREWKAPSTM	-0.22,-0.22,-0.20,-0.17,-0.15,-0.08,-0.08,-0.07,-0.03,-0.01,0.01,0.01,0.04,0.09,0.10,0.13,0.24,0.32,0.36,0.45
G & U	"2+" U	-0.258	0.233	-0.266	YNHFLIVQGCDREWKAPSTM	-0.22,-0.22,-0.20,-0.17,-0.15,-0.08,-0.08,-0.07,-0.03,-0.01,0.01,0.01,0.04,0.09,0.10,0.13,0.24,0.32,0.36,0.45
G	"2+" U	0.003	0.258	0.006	YNHFLIVQGCDREWKAPSTM	-0.22,-0.22,-0.20,-0.17,-0.15,-0.08,-0.08,-0.07,-0.03,-0.01,0.01,0.01,0.04,0.09,0.10,0.13,0.24,0.32,0.36,0.45
A	"2+" U	0.001	0.264	-0.003	YNHFLIVQGCDREWKAPSTM	-0.22,-0.22,-0.20,-0.17,-0.15,-0.08,-0.08,-0.07,-0.03,-0.01,0.01,0.01,0.04,0.09,0.10,0.13,0.24,0.32,0.36,0.45
C	"2+" U	0.266	0.25	0.28	YNHFLIVQGCDREWKAPSTM	-0.22,-0.22,-0.20,-0.17,-0.15,-0.08,-0.08,-0.07,-0.03,-0.01,0.01,0.01,0.04,0.09,0.10,0.13,0.24,0.32,0.36,0.45
U	"2+" U	-0.303	0.232	-0.318	YNHFLIVQGCDREWKAPSTM	-0.22,-0.22,-0.20,-0.17,-0.15,-0.08,-0.08,-0.07,-0.03,-0.01,0.01,0.01,0.04,0.09,0.10,0.13,0.24,0.32,0.36,0.45
* Profile - density profile of a given base in mRNA coding sequences; Scale - amino-acid interaction preference scale for a given base obtained from "1+", "2", or "2+" sets;
<R> -means of sequence-profile correlation coefficients for the human proteome; s.d. - standard deviation;
R median - median of R distributions for the human proteome;
Scale order - amino-acids sorted according to values of interaction preference for a given base; Scale values - respective values of amino-acid interaction preferences.
