# Supplementary material for: Evidence of direct complementary interactions between messenger RNAs and their cognate proteins
Source: Nucleic Acids Res. 2013 Jul 18;41(18):8434–43. doi: 10.1093/nar/gkt618 (PMC3794581; doi:10.1093/nar/gkt618)
Supplement: Supplementary Data [file supp_gkt618_suppl_data_updated.zip › nar-00822-n-2013-File009.xls]

## Sheet: Sheet1
top 10% (best matching profiles)
	<disorder>*	st. dev.	Δ from BG	log p-value	Rmin	Rmax
Gprotein_GmRNA	0.357	0.212	0.051	-15.6576	-0.97	-0.715
Aprotein_AmRNA	0.344	0.201	0.038	-11.7464	-0.87	0.173
Cprotein_CmRNA	0.414	0.192	0.108	-15.6576	-0.971	-0.738
Uprotein_UmRNA	0.274	0.181	-0.032	-12.5462	-0.975	-0.582
PURprotein_PURmRNA	0.322	0.192	0.016	-2.87452	-0.989	-0.765
PYRprotein_PYRmRNA	0.328	0.19	0.022	-5.58104	-0.989	-0.763
Gprotein_PURmRNA	0.33	0.203	0.024	-4.2377	-0.995	-0.893
bottom 10% (worst matching profiles)
	<disorder>	st. dev.	Δ from BG	log p-value	Rmin	Rmax
Gprotein_GmRNA	0.302	0.182	-0.004	-0.798603	-0.195	0.856
Aprotein_AmRNA	0.281	0.197	-0.025	-11.216	0.685	0.988
Cprotein_CmRNA	0.225	0.179	-0.081	-15.6576	-0.283	1
Uprotein_UmRNA	0.378	0.21	0.072	-15.6576	-0.01	1
PURprotein_PURmRNA	0.344	0.213	0.038	-9.35223	-0.323	0.831
PYRprotein_PYRmRNA	0.338	0.215	0.032	-5.82565	-0.326	0.859
Gprotein_PURmRNA	0.309	0.189	0.003	-0.0993052	-0.662	0.54
Background (BG)
	<disorder>	st. dev.
full proteome	0.306	0.179
*disorder - IUPred server (http://iupred.enzim.hu/)
p-value - Wilcoxon test
Rmin, Rmax - mRNAile correlation range
