# Supplementary material for: Evidence of direct complementary interactions between messenger RNAs and their cognate proteins
Source: Nucleic Acids Res. 2013 Jul 18;41(18):8434–43. doi: 10.1093/nar/gkt618 (PMC3794581; doi:10.1093/nar/gkt618)
Supplement: Supplementary Data [file supp_gkt618_suppl_data_updated.zip › nar-00822-n-2013-File010.xls]

## Sheet: Sheet1
top 10% (best matching profiles)
Function	ID	log p-value*
Gprotein vs GmRNA (R range -0.97:-0.72)
transcription regulator activity	GO:0030528	-13.144
transcription factor activity	GO:0003700	-11.101
Aprotein vs AmRNA (R range -0.87:0.17)
intermediate filament	GO:0005882	-33.3
intermediate filament cytoskeleton	GO:0045111	-32.86
keratin filament	GO:0045095	-16.74
RNA binding	GO:0003723	-12.54
structural molecule activity	GO:0005198	-12.26
non-membrane-bounded organelle	GO:0043228	-11.76
intracellular non-membrane-bounded organelle	GO:0043232	-11.76
ribonucleoprotein complex	GO:0030529	-11.68
keratinization	GO:0031424	-10.87
ectoderm development	GO:0007398	-10.33
epidermis development	GO:0008544	-9.95
Cprotein vs CmRNA (R range -0.97:-0.74)
sequence-specific DNA binding	GO:0043565	-32.618
transcription regulator activity	GO:0030528	-30.127
transcription factor activity	GO:0003700	-26.08
regulation of transcription	GO:0045449	-20.285
DNA binding	GO:0003677	-19.32
regulation of transcription from RNA polymerase II promoter	GO:0006357	-19.303
regulation of RNA metabolic process	GO:0051252	-16.596
transcription	GO:0006350	-16.483
regulation of transcription, DNA-dependent	GO:0006355	-15.71
transcription factor binding	GO:0008134	-11.639
positive regulation of gene expression	GO:0010628	-11.383
positive regulation of transcription	GO:0045941	-11.123
positive regulation of transcription from RNA polymerase II promoter	GO:0045944	-10.97
positive regulation of nucleobase, nucleoside, nucleotide and nucleic acid metabolic process	GO:0045935	-10.833
positive regulation of transcription, DNA-dependent	GO:0045893	-9.987
positive regulation of nitrogen compound metabolic process	GO:0051173	-9.952
Uprotein vs UmRNA (R range -0.98:-0.58)
integral to membrane	GO:0016021	-40.337
intrinsic to membrane	GO:0031224	-37.958
G-protein coupled receptor protein signaling pathway	GO:0007186	-19.005
cell surface receptor linked signal transduction	GO:0007166	-10.517
PURprotein vs PURmRNA (R range -0.99:-0.77 )
nucleosome organization	GO:0034728	-14.855
chromatin assembly or disassembly	GO:0006333	-13.443
nucleosome assembly	GO:0006334	-12.355
protein-DNA complex assembly	GO:0065004	-11.93
chromatin assembly	GO:0031497	-11.817
cellular macromolecular complex subunit organization	GO:0034621	-11.127
cellular macromolecular complex assembly	GO:0034622	-10.903
DNA packaging	GO:0006323	-10.586
PYRprotein vs PYRmRNA (R range -0.97:-0.76)
nucleosome organization	GO:0034728	-12.458
chromatin assembly or disassembly	GO:0006333	-11.379
nucleosome assembly	GO:0006334	-10.03
Gprotein vs PURmRNA (R range -1.00:-0.89)
defense response to bacterium	GO:0042742	-12.815
*p-value - EASE score provided by DAVID (http://david.abcc.ncifcrf.gov/)
